# Supplementary material for: Effects of Physical Exercise and Motor Activity on Depression and Anxiety in Post-Mastectomy Pain Syndrome
Source: Life (Basel). 2024 Jan 2;14(1):77. doi: 10.3390/life14010077 (PMC10820195; doi:10.3390/life14010077)
Supplement: Supplementary file 1 [file life-14-00077-s001.zip]

Archive with 1 entries (1 files):
- life-2710057-supplementary.pdf
